# Supplementary material for: Ancestral African Bats Brought Their Cargo of Pathogenic Leptospira to Madagascar under Cover of Colonization Events
Source: Pathogens. 2023 Jun 21;12(7):859. doi: 10.3390/pathogens12070859 (PMC10385254; doi:10.3390/pathogens12070859)
Supplement: Supplementary file 1 [file pathogens-12-00859-s001.zip]

Archive with 1 entries (1 files):
- pathogens-2408810-supplementary.XLSX
