# Supplementary material for: Ancestral African Bats Brought Their Cargo of Pathogenic Leptospira to Madagascar under Cover of Colonization Events
Source: Pathogens. 2023 Jun 21;12(7):859. doi: 10.3390/pathogens12070859 (PMC10385254; doi:10.3390/pathogens12070859)
Supplement: Supplementary file 1 [file pathogens-12-00859-s001.zip › pathogens-2408810-supplementary.XLSX]

## Sheet: Supplementary table
Table S1: Ct-values obtained after qPCR for Leptospira detection
Bat ID	Family	Species	Ct-value	Accession number
DM13894	Rhinolophidae	Rhinolophus landeri	36.15	-
AMGOR011	Rhinolophidae	Rhinolophus landeri	38.09	-
DM13942	Rhinolophidae	Rhinolophus landeri	36.52	-
DM13907	Miniopteridae	Miniopterus mossambicus	30.32	MT037447.1
DM13908	Miniopteridae	Miniopterus mossambicus	31.9	MT037448.1
DM13910	Miniopteridae	Miniopterus mossambicus	32.23	MT037449.1
DM13912	Miniopteridae	Miniopterus mossambicus	34.94	MT037450.1
DM13913	Miniopteridae	Miniopterus mossambicus	35.19	-
DM13914	Miniopteridae	Miniopterus mossambicus	31.88	MT037451.1
DM13936	Nycteridae	Nycteris thebaica	32.39	MT037452.1
AMGOR138	Miniopteridae	Miniopterus mossambicus	36.38	-
FMNH228863	Rhinonycteridae	Triaenops menamena		MT037472.1
UADBA50590	Hipposideridae	Paratriaenops furculus		MT037473.1
FMNH228926	Hipposideridae	Hipposideros caffer	39.9	-
FMNH228937	Rhinolophidae	Rhinolophus lobatus	32.76	MT037453.1
FMNH228889	Rhinonycteridae	Triaenops afer	36.57	-
FMNH228890	Rhinonycteridae	Triaenops afer	34.92	MT037454.1
FMNH228892	Rhinonycteridae	Triaenops afer	38.55	-
FMNH228895	Rhinonycteridae	Triaenops afer	35.6	-
FMNH228896	Rhinonycteridae	Triaenops afer	33.39	-
FMNH228968	Miniopteridae	Miniopterus mossambicus	38.06	-
FMNH228971	Miniopteridae	Miniopterus mossambicus	43.2	-
FMNH228975	Miniopteridae	Miniopterus mossambicus	40.48	-
FMNH228976	Miniopteridae	Miniopterus mossambicus	40.92	-
FMNH228977	Miniopteridae	Miniopterus mossambicus	32.38	MT037455.1
FMNH228980	Miniopteridae	Miniopterus mossambicus	34.63	MT037456.1
FMNH228965	Rhinolophidae	Rhinolophus lobatus	39.29	-
FMNH229170	Hipposideridae	Hipposideros caffer	38.28	-
FMNH229206	Hipposideridae	Triaenops afer	34.65	MT037457.1
FMNH229313	Miniopteridae	Miniopterus mossambicus	31.67	MT037458.1
FMNH229314	Miniopteridae	Miniopterus mossambicus	39.46	-
FMNH229209	Rhinonycteridae	Triaenops afer	30.65	MT037459.1
FMNH229210	Rhinonycteridae	Triaenops afer	27.13	MT037460.1
FMNH229248	Nycteridae	Nycteris thebaica	34.96	-
FMNH229249	Nycteridae	Nycteris thebaica	33.96	-
FMNH229252	Nycteridae	Nycteris thebaica	27.55	-
FMNH229149	Rhinolophidae	Rhinolophus rhodesiae	36.56	-
FMNH229153	Rhinolophidae	Rhinolophus rhodesiae	38.42	-
FMNH229260	Molossidae	Mops condylurus	44.36	-
FMNH229212	Rhinonycteridae	Triaenops afer	38.26	-
FMNH229217	Rhinonycteridae	Triaenops afer	30.51	MT037461.1
FMNH229219	Rhinonycteridae	Triaenops afer	34.14	MT037462.1
FMNH229220	Rhinonycteridae	Triaenops afer	35.13	-
FMNH229221	Rhinonycteridae	Triaenops afer	31.59	-
FMNH229222	Rhinonycteridae	Triaenops afer	30.08	MT037463.1
FMNH229224	Rhinonycteridae	Triaenops afer	32.06	-
FMNH229225	Rhinonycteridae	Triaenops afer	34.44	-
FMNH229226	Rhinonycteridae	Triaenops afer	28.02	-
FMNH229227	Rhinonycteridae	Triaenops afer	31.57	MT037464.1
FMNH229228	Rhinonycteridae	Triaenops afer	32.68	-
FMNH229232	Rhinonycteridae	Triaenops afer	38.92	-
FMNH229234	Rhinonycteridae	Triaenops afer	31.5	-
FMNH229237	Rhinonycteridae	Triaenops afer	27.28	MT037465.1
FMNH229239	Rhinonycteridae	Triaenops afer	29.34	MT037466.1
FMNH229242	Rhinonycteridae	Triaenops afer	28.97	MT037467.1
FMNH229243	Rhinonycteridae	Triaenops afer	33.69	MT037468.1
FMNH229244	Rhinonycteridae	Triaenops afer	32.02	MT037469.1
FMNH229245	Rhinonycteridae	Triaenops afer	33.38	MT037470.1
FMNH229246	Rhinonycteridae	Triaenops afer	29.88	MT037471.1
FMNH229298	Molossidae	Mops condylurus	38.25	-
FMNH229306	Molossidae	Mops condylurus	39.02	-
